# Supplementary material for: High Diversity of Hepatitis B Virus Genotypes in Panamanian Blood Donors: A Molecular Analysis of New Variants
Source: PLoS One. 2014 Aug 5;9(8):e103545. doi: 10.1371/journal.pone.0103545 (PMC4122375; doi:10.1371/journal.pone.0103545)
Supplement: Table S2 — Multiple alignment of the deduced amino acid substitutions in PreS-S region, X gene, Pol/RT proteins. Panamanian samples name are in bold. Only position with unique substitutions are shown, dots indicate the same amino acid as reference, - indicates no sequence available. Position highlighted in gray have unique substitutions for the proposed sub-genotype F5. * No X-gene sequence available for these isolates. (XLSX) [file pone.0103545.s002.xlsx]

## Sheet: Hoja1
Table 2 Multiple alignment of the deduced amino acid substitutions in PreS-S region, X gene, Pol/RT proteins.
											HBsAg
	PreS2-S region										2	45	174		X Gene													Pol/RT	359	361	401	470	477	485	505	511	551	552	553	554	579	596	607	615	619	661
Accession Number / a.a. number	14	25	47	51	124	149	166	170	172	173	176	219	348		5	8	12	29	30	31	33	37	40	44	87	88	110	RT	11	13	53	122	129	137	157	163	203	204	205	206	231	248	259	267	271	313
AB064316 F1b	Q	F	K	N	S	E	L	G	A	T	D	T	S		L	Q	T	S	L	S	S	V	P	A	R	S	E		Q	H	N	H	M	S	L	I	Y	M	D	D	V	N	S	Q	D	A
AB086397 F1b	.	.	.	.	.	.	.	.	.	.	.	.	.		.	.	A	.	.	.	.	.	.	.	.	.	.		.	.	.	.	.	.	.	.	.	.	.	.	.	.	.	.	.	.
AB116552 F1b	.	.	.	.	.	.	.	.	.	.	.	.	.		.	.	.	.	.	.	.	.	.	.	.	.	.		.	.	.	.	.	.	.	.	.	.	.	.	.	.	.	.	.	.
AB116654 F1b	.	.	.	.	.	.	.	.	.	.	.	.	.		.	.	.	.	.	.	.	.	S	.	.	.	.		.	.	.	.	.	.	.	.	.	.	.	.	.	.	.	.	.	.
AF223962 F1a	.	.	.	T	.	.	S	.	.	M	.	L	.		M	.	A	P	.	P	P	L	S	.	W	.	.		.	.	T	Y	.	.	.	.	.	.	.	.	.	H	A	H	E	T
AY090456 F1a	.	L	.	.	.	.	.	.	.	M	.	.	.		.	.	.	.	.	.	.	.	.	.	.	.	D		.	.	.	.	.	.	.	.	.	.	.	.	.	.	.	.	.	.
AY090458 F1a	.	L	.	.	.	.	.	.	.	M	.	.	.		.	.	.	.	.	.	.	.	.	.	.	.	D		.	.	.	.	.	.	.	.	.	.	.	.	.	.	.	.	.	.
AY090461 F1a	.	.	.	.	.	.	.	.	.	M	.	.	.		.	.	A	.	.	.	.	.	.	.	.	.	D		.	.	.	.	.	.	.	.	.	.	.	.	.	.	.	.	A	.
HBNAT021 F1c*	-	-	-	-	-	-	-	-	-	-	-	.	.																-	-	.	.	.	.	.	.	.	.	.	.	.	.	.	.	.	.
HBNAT074 F1c*	-	-	-	-	-	-	-	-	-	-	-	.	.																-	-	.	.	.	.	.	.	.	.	.	.	.	.	.	.	.	.
HBNAT044 F1c*	-	-	-	-	-	-	-	-	-	-	-	.	.																-	-	.	.	.	.	.	.	.	.	.	.	.	.	.	.	.	.
HBNAT004 F1c	.	.	.	.	.	.	.	.	.	M	.	.	.		.	.	.	.	.	.	.	.	.	.	.	.	.		.	.	.	.	.	.	.	.	.	.	.	.	.	H	.	.	.	.
HBNAT013 F1c	.	.	.	.	.	.	.	.	.	M	.	.	.		.	.	.	.	.	.	.	?	.	.	.	.	.		.	.	.	.	.	.	.	.	.	.	.	.	.	.	.	.	.	.
HBNAT023 F1c	.	.	T	.	.	.	.	.	.	M	.	.	.		.	.	.	.	.	.	.	.	.	.	.	.	.		.	.	.	.	.	.	.	.	.	.	.	.	.	.	.	.	.	.
HBNAT047 F1c	.	.	.	.	.	.	V	D	.	V	.	.	.		.	.	A	.	.	.	.	.	.	.	.	.	G		.	.	.	.	.	.	.	.	.	.	.	.	.	.	.	.	T	.
HBNAT049 F1c	.	.	.	.	W	.	.	.	.	M	.	P	.		.	.	.	.	.	.	.	.	.	.	.	.	.		.	.	T	.	.	.	.	.	.	.	.	.	L	.	.	.	.	.
HBNAT059 F1c	.	.	.	.	.	.	S	.	.	M	.	.	.		.	.	.	.	.	.	.	.	.	.	.	.	.		.	.	.	.	.	.	.	.	.	.	.	.	.	.	.	.	.	.
AY090455 F2	.	.	T	S	.	G	S	.	.	M	.	L	.		M	K	A	P	.	P	P	I	S	.	W	.	.		.	Y	T	.	L	T	.	.	.	.	.	.	.	H	.	H	E	.
AY311369 F2	.	.	T	S	.	G	S	.	.	M	.	L	.		M	K	A	P	.	P	P	.	S	T	W	.	.		.	Y	T	.	L	T	.	.	.	.	.	.	.	H	.	H	E	.
DQ899142 F2	.	.	T	S	.	G	S	.	.	M	.	L	.		M	K	A	P	.	P	P	.	S	.	W	.	.		.	Y	T	.	L	T	.	.	.	.	.	.	.	H	.	H	E	.
DQ899143 F2	.	.	T	S	.	.	S	.	.	M	.	L	.		M	K	A	P	.	P	P	.	S	.	W	.	.		.	Y	T	.	L	T	.	.	.	.	.	.	.	H	.	H	E	.
DQ899145 F2	.	.	T	S	.	G	S	.	.	M	.	L	.		V	K	A	P	.	P	P	.	S	.	L	.	.		.	Y	T	.	L	T	.	.	.	.	.	.	.	H	.	H	E	.
X69798 F2	.	.	T	S	.	G	S	.	.	M	.	L	.		M	K	A	P	.	P	P	.	S	.	W	.	.		.	Y	T	.	L	T	.	.	.	.	.	.	.	H	.	H	E	.
DQ899147 F2	.	.	T	S	.	R	S	.	.	M	.	L	N		V	K	A	P	.	P	P	.	S	.	W	.	.		.	Y	T	.	L	T	.	.	.	.	.	.	.	H	.	H	E	.
AB036905 F3	L	L	T	S	.	G	S	.	.	M	E	L	.		.	.	A	P	F	P	.	.	.	.	W	N	.		E	.	T	.	.	.	.	.	.	.	.	.	.	H	T	H	.	T
AB036908 F3	L	L	T	S	.	G	S	.	.	M	E	L	.		.	.	A	P	F	P	.	.	.	.	W	N	.		E	.	T	-	.	.	.	.	.	.	.	.	.	H	T	H	.	T
AB036910 F3	L	L	T	S	.	G	S	.	.	M	E	L	.		.	.	A	P	.	P	.	.	.	.	W	N	D		E	.	T	.	.	.	.	.	.	.	.	.	.	H	T	H	.	T
AB036911 F3	L	L	T	S	.	G	S	.	.	M	E	L	.		.	.	A	P	F	P	.	L	.	.	W	N	.		E	.	T	.	.	.	.	.	.	.	.	.	.	H	T	H	.	T
AB036912 F3	L	L	T	S	.	G	S	.	.	M	E	L	.		.	.	A	P	F	P	.	.	.	.	W	N	.		E	.	T	.	.	.	.	.	.	.	.	.	.	H	T	H	.	T
AB036913 F3	L	L	T	S	.	G	S	.	.	M	E	L	.		.	.	A	P	F	P	.	.	.	.	W	N	.		E	.	T	.	.	.	.	.	.	.	.	.	.	H	T	H	.	T
AB036914 F3	L	L	T	S	.	G	S	.	.	M	E	L	.		.	.	A	P	F	P	.	I	.	.	W	N	.		E	.	T	.	.	.	.	.	.	.	.	.	.	H	T	H	.	T
AB036915 F3	L	L	T	S	.	G	S	.	.	M	E	L	.		.	.	A	P	F	P	.	I	.	.	W	N	.		E	.	T	.	.	.	.	.	.	.	.	.	.	H	T	H	.	T
FJ589067 F3	L	L	T	T	.	G	S	.	.	M	E	L	.		.	.	A	P	.	P	.	.	.	.	W	N	D		E	.	T	.	.	.	.	.	.	.	.	.	.	H	T	H	.	?
AB116549 F3	L	L	T	S	.	G	S	.	.	M	E	L	N		.	.	A	P	.	P	.	.	.	.	W	N	.		E	.	T	.	.	.	.	.	.	.	.	.	.	H	T	.	.	T
AB116550 F3	L	L	T	S	.	G	S	.	.	M	E	L	N		.	.	A	P	.	P	.	.	.	.	W	N	.		E	.	T	.	.	.	.	.	.	.	.	.	.	H	T	.	.	T
AB116551 F3	L	L	T	S	.	G	S	.	.	M	E	L	.		.	.	A	P	.	P	.	.	.	.	W	N	D		E	.	T	.	.	.	.	.	.	.	.	.	.	H	T	H	.	T
AY311370 F3	L	L	T	S	.	G	S	.	.	M	E	L	.		.	.	A	P	.	P	.	.	.	.	W	N	.		E	.	T	.	.	.	.	.	.	.	.	.	.	H	T	H	.	T
DQ899148 F3	L	L	T	S	.	G	S	.	.	M	E	L	.		.	.	A	P	.	P	.	.	.	.	W	N	.		E	.	T	.	.	.	.	.	.	.	.	.	.	H	T	H	.	T
DQ899149 F3	L	L	T	S	.	G	S	.	.	M	E	L	.		.	.	A	P	.	P	.	.	.	.	W	N	D		E	.	T	.	.	.	.	.	.	.	.	.	L	H	T	H	.	T
HBNAT003 F3*	-	-	-	-	-	-	-	-	-	-	-	L	N																-	-	T	.	.	.	.	.	.	.	.	.	.	H	T	.	.	.
HBNAT032 F3*	-	-	-	-	-	-	-	-	-	-	-	L	.																-	-	T	.	.	.	.	.	.	.	.	.	.	H	T	H	.	.
HBNAT063 F3*	-	-	-	-	-	-	-	-	-	-	-	V	.																-	-	S	.	.	.	.	.	.	.	.	.	.	H	.	H	.	.
HBNAT053 F3*	-	-	-	-	-	-	-	-	-	-	-	I	.																-	-	.	.	.	.	.	.	.	.	.	.	.	H	T	H	.	.
HBNAT025 F3	L	L	T	S	.	G	S	.	.	M	E	L	N		.	.	A	P	.	P	.	.	.	.	W	N	.		E	.	T	.	.	.	.	.	.	.	.	.	.	H	T	.	.	T
HBNAT031 F3	L	L	T	S	.	G	S	.	.	M	.	L	?		.	.	A	P	.	P	.	L	.	.	W	N	.		.	.	T	.	.	.	.	.	.	.	.	.	.	H	T	H	.	.
HBNAT018 F3	L	L	T	S	.	G	S	.	.	M	E	L	.		.	.	A	P	.	P	.	.	.	.	W	N	.		E	.	T	.	.	.	.	.	.	.	.	.	.	H	T	H	.	T
AB166850 F4	.	.	.	T	.	.	S	.	.	M	.	L	.		M	.	A	P	.	.	P	L	S	.	W	.	.		.	.	T	Y	.	.	.	.	.	.	.	.	.	H	A	H	E	.
AB365446 F4	.	.	.	T	.	.	S	.	.	M	.	L	.		M	.	A	P	.	P	P	L	S	.	W	.	.		.	.	T	Y	.	.	.	.	.	.	.	.	.	H	A	H	E	T
AY179734 F4	.	.	.	T	.	.	S	.	.	M	.	L	.		M	.	A	P	.	P	P	L	S	?	W	.	D		.	.	T	.	.	.	.	.	.	.	.	.	.	H	A	H	E	T
DQ776247 F4	.	.	.	T	.	.	S	.	.	M	.	L	.		M	.	A	P	.	P	P	L	S	.	W	.	.		.	.	T	Y	.	.	.	.	.	.	.	.	.	H	A	H	E	T
DQ823086 F4	.	.	.	T	.	.	S	.	.	M	.	L	.		M	.	A	P	.	P	P	L	S	.	W	.	.		.	.	T	Y	.	.	.	.	.	.	.	.	.	H	A	H	E	T
DQ823089 F4	.	.	.	T	.	.	S	.	.	M	.	L	.		M	.	A	P	.	P	P	L	S	.	W	.	.		.	.	T	Y	.	.	.	.	.	.	.	.	.	H	A	H	E	T
EF576812 F4	.	.	.	T	.	.	S	.	.	M	.	L	.		M	.	A	P	.	T	P	L	S	.	W	.	.		.	.	T	Y	.	.	.	.	.	.	.	.	.	H	A	H	E	T
EU366116 F4	.	.	.	T	.	.	S	.	.	M	.	L	.		M	.	A	P	.	P	P	L	S	.	W	.	.		.	.	T	Y	.	.	.	.	.	.	.	.	.	H	A	H	E	T
EU366132 F4	.	.	.	T	.	.	S	.	.	M	.	L	.		M	.	A	P	.	P	P	L	S	.	W	.	.		.	.	T	Y	.	.	.	.	.	.	.	.	.	H	A	H	E	T
FJ657522 F4	.	.	.	T	.	.	S	.	.	M	.	L	.		M	.	A	P	.	P	P	L	S	.	W	.	.		.	.	T	Y	.	.	.	.	.	.	.	.	.	H	A	H	E	T
FJ657528 F4	.	.	.	T	.	.	S	.	.	M	.	L	.		M	.	A	P	.	P	P	L	S	.	W	.	.		.	.	T	Y	.	.	.	.	.	.	.	.	.	H	A	H	E	T
X75658 F4	.	.	.	T	.	G	S	.	.	M	.	L	.		M	.	A	T	.	P	P	L	S	.	W	.	.		.	.	T	Y	.	.	.	.	.	.	.	.	.	H	A	H	E	N
HBNAT038 F5*	-	-	-	-	-	-	-	-	-	-	-	I	N																-	-	.	Y	.	.	M	V	.	.	.	.	L	H	T	H	E	.
HBNAT040 F5	.	.	.	S	T	.	S	.	V	M	.	I	N		.	K	A	P	V	.	P	L	S	P	W	.	D		.	.	T	Y	.	.	M	V	.	.	.	.	L	H	?	?	?	.
HBNAT036 F5	.	.	.	S	T	.	S	.	V	M	.	L	N		.	K	A	P	.	.	P	L	S	P	W	.	D		.	.	.	Y	.	.	M	V	.	.	.	.	L	H	T	H	E	.
HBNAT030 F5	.	.	.	S	T	.	?	.	V	M	.	L	N		.	K	A	P	.	.	P	L	S	P	W	.	D		.	.	T	Y	.	.	M	V	.	.	.	.	L	.	T	H	E	.
Panamanian samples name are in bold. Only position with unique substitutions are shown, dots indicate the same amino acid as reference, - indicates no sequence available. Position highlighted in gray have unique substitutions for the proposed sub-genotype F5. * No X-gene sequence available for these isolates.
